# Supplementary material for: Reciprocal Hybridization Between Herbivorous and Carnivorous Sub-Cold-Water Fish Reveals Divergent Intestinal Characteristics and Microbiome Assembly
Source: Animals (Basel). 2026 Mar 12;16(6):895. doi: 10.3390/ani16060895 (PMC13023282; doi:10.3390/ani16060895)
Supplement: Supplementary file 1 [file animals-16-00895-s001.zip]

Archive with 1 entries (1 files):
- animals-4158657-supplementary.pdf
